# Supplementary material for: Dual Micromechanical Interlocking Through Filler Surface Modification for Enhanced Dental Composites
Source: Polymers (Basel). 2025 Aug 31;17(17):2384. doi: 10.3390/polym17172384 (PMC12431051; doi:10.3390/polym17172384)
Supplement: Supplementary file 1 [file polymers-17-02384-s001.zip]

Archive with 1 entries (1 files):
- polymers-3814008-supplementary.pdf
